# Supplementary material for: Risk factors associated with sexually transmitted infections among HIV infected men who have sex with men
Source: PLoS One. 2017 Feb 3;12(2):e0170635. doi: 10.1371/journal.pone.0170635 (PMC5291509; doi:10.1371/journal.pone.0170635)
Supplement: S1 File — (XLS) [file pone.0170635.s001.xls]

## Sheet: basisi data
N	region	duration time（1.83）	age 1	age	ART	CD4	transmition route	Culture	marriage status	STI	Ocuupantion	DR	gene-type	gene-type
1	3	1	2	45.1507	0	1	1	1	1	0	1	0	01_AE	0
2	0	0	1	25.5671	0	1	1	2	2	0	3	0	01_AE	0
3	2	1	1	36.5644	0	0	1	2	0	1	3	0	01_AE	0
4	0	0	1	25.7753	0	0	1	1	0	0	4	0	01_AE	0
5	2	0	1	32.7425	0	1	1	1	0	1	4	0	01_AE	0
6	2	1	2	51.9452	1	0	1	1	0	1	1	0	01_AE	0
7	2	1	1	37.9726	1	0	1	0	0	0	4	0	01_AE	0
8	0	0	1	28.3041	0	1	1	2	0	1	0	0	07_BC	1
9	0	0	1	24.3589	0	0	1	1	0	0	3	0	07_BC	1
10	1	1	2	44.7123	0	0	1	2	0	0	3	0	07_BC	1
11	4	0	1	21.1233	0	0	1	0	0	1	4	0	07_BC	1
12	0	0	1	26.8575	0	1	1	1	2	1	4	0	55_01B	2
13	1	1	2	42.9863	0	1	1	2	0	0	4	0	B	2
14	2	0	1	21.8	1	0	1	1	1	0	4	0	B	2
15	1	0	1	31.0027	0	1	1	0	0	0	0	1	01_AE	0
16	2	0	1	22.737	0	0	1	1	0	0	0	1	01_AE	0
17	0	1	1	38.5808	0	0	1	2	0	0	0	1	01_AE	0
18	0	0	1	23.811	0	0	1	2	0	0	0	1	01_AE	0
19	0	0	1	23.7644	0	0	1	2	0	0	0	1	01_AE	0
20	1	0	1	23.8493	0	1	1	2	0	1	0	1	01_AE	0
21	1	0	1	23.9233	0	1	1	2	0	1	0	1	01_AE	0
22	4	0	1	22.7096	0	1	1	2	0	1	0	1	01_AE	0
23	1	1	2	39.5315	0	0	1	2	0	0	0	1	01_AE	0
24	1	1	2	48.6575	0	0	1	2	0	0	0	1	01_AE	0
25	3	1	2	40.5534	0	1	1	2	0	0	0	1	01_AE	0
26	3	1	2	43.2219	0	0	1	2	0	0	0	1	01_AE	0
27	0	1	1	35.4603	0	1	1	0	2	0	1	1	01_AE	0
28	0	0	1	26.1753	0	0	1	0	2	0	1	1	01_AE	0
29	0	1	1	35.7534	0	0	1	0	1	0	1	1	01_AE	0
30	0	0	1	24.2356	0	0	1	0	0	1	1	1	01_AE	0
31	0	0	1	28.4082	0	0	1	0	0	1	1	1	01_AE	0
32	1	1	1	37.5863	0	1	1	0	0	1	1	1	01_AE	0
33	1	1	1	38.9644	0	0	1	0	2	0	1	1	01_AE	0
34	1	0	1	21.6027	0	1	1	0	1	0	1	1	01_AE	0
35	1	1	1	38.3808	0	1	1	0	0	0	1	1	01_AE	0
36	1	0	1	23.5699	0	0	1	0	0	0	1	1	01_AE	0
37	1	0	1	31.8986	0	1	1	0	0	0	1	1	01_AE	0
38	1	0	1	23.3562	0	0	1	0	1	0	1	1	01_AE	0
39	1	0	1	27.8164	0	0	1	0	1	0	1	1	01_AE	0
40	1	0	1	27.4466	0	1	1	0	0	0	1	1	01_AE	0
41	2	0	1	23.0521	0	1	1	0	1	0	1	1	01_AE	0
42	2	1	1	35.2603	0	0	1	0	2	0	1	1	01_AE	0
43	2	1	1	34.9096	0	0	1	0	1	0	1	1	01_AE	0
44	3	0	1	28.0712	0	0	1	0	1	0	1	1	01_AE	0
45	4	0	1	20.4658	0	1	1	0	2	0	1	1	01_AE	0
46	0	1	2	52.589	0	0	1	0	1	0	1	1	01_AE	0
47	0	1	2	47.0767	0	0	1	0	1	1	1	1	01_AE	0
48	2	1	2	45.389	0	0	1	0	1	0	1	1	01_AE	0
49	3	1	2	48.0767	0	0	1	0	1	0	1	1	01_AE	0
50	0	1	1	35.8219	0	1	1	1	0	1	1	1	01_AE	0
51	0	0	1	30.6384	0	0	1	1	1	0	1	1	01_AE	0
52	0	0	1	29.9507	0	1	1	1	2	0	1	1	01_AE	0
53	0	1	1	35.6986	0	1	1	1	0	0	1	1	01_AE	0
54	1	0	1	20.9233	0	0	1	1	1	0	1	1	01_AE	0
55	1	0	1	28.5479	0	0	1	1	2	1	1	1	01_AE	0
56	1	0	1	21.7562	0	0	1	1	2	1	1	1	01_AE	0
57	1	0	1	20.9397	0	0	1	1	2	0	1	1	01_AE	0
58	1	0	1	27.9452	0	0	1	1	0	1	1	1	01_AE	0
59	1	0	1	30.4603	0	0	1	1	1	0	1	1	01_AE	0
60	1	0	1	23.5233	0	0	1	1	1	0	1	1	01_AE	0
61	1	0	1	27.4877	0	0	1	1	1	0	1	1	01_AE	0
62	1	0	1	28.7425	0	0	1	1	0	0	1	1	01_AE	0
63	2	0	1	28.3288	0	0	1	1	1	0	1	1	01_AE	0
64	2	0	1	33.6767	0	0	1	1	0	1	1	1	01_AE	0
65	2	0	1	23.9479	0	1	1	1	0	0	1	1	01_AE	0
66	2	0	1	28.1753	0	1	1	1	0	1	1	1	01_AE	0
67	4	0	1	20.8082	0	1	1	1	0	0	1	1	01_AE	0
68	0	1	2	44.0192	0	0	1	1	1	1	1	1	01_AE	0
69	2	1	2	41.6466	0	0	1	1	0	0	1	1	01_AE	0
70	4	0	0	19.2575	0	0	1	2	0	0	1	1	01_AE	0
71	0	0	1	26.9699	0	0	1	2	0	0	1	1	01_AE	0
72	0	0	1	32.3836	0	1	1	2	0	0	1	1	01_AE	0
73	0	0	1	25.1315	0	1	1	2	2	0	1	1	01_AE	0
74	1	1	1	39.0767	0	0	1	2	0	0	1	1	01_AE	0
75	2	0	1	21.9068	0	1	1	2	0	0	1	1	01_AE	0
76	2	1	1	36.8493	0	0	1	2	0	0	1	1	01_AE	0
77	2	0	1	26.7781	0	1	1	2	0	0	1	1	01_AE	0
78	2	0	1	24.8849	0	2	1	2	0	0	1	1	01_AE	0
79	4	0	1	21.4055	0	0	1	2	0	0	1	1	01_AE	0
80	1	1	2	47.7014	0	1	1	2	0	0	1	1	01_AE	0
81	1	1	2	44.8712	0	0	1	2	0	0	1	1	01_AE	0
82	2	1	2	52.5288	0	0	1	2	0	0	1	1	01_AE	0
83	0	1	2	40.1973	0	0	1	0	1	0	2	1	01_AE	0
84	2	0	1	23.137	0	0	1	1	1	0	2	1	01_AE	0
85	1	1	2	46	0	0	1	1	0	0	2	1	01_AE	0
86	1	1	2	52.6548	0	0	1	1	1	0	2	1	01_AE	0
87	0	0	1	26.4	0	1	1	2	0	0	2	1	01_AE	0
88	0	0	1	23.7288	0	0	1	2	1	1	2	1	01_AE	0
89	1	0	1	21.8986	0	1	1	2	1	0	2	1	01_AE	0
90	1	0	1	22.3644	0	0	1	2	2	0	2	1	01_AE	0
91	1	0	1	31.463	0	0	1	2	0	0	2	1	01_AE	0
92	1	0	1	21.789	0	1	1	2	2	1	2	1	01_AE	0
93	2	0	1	21.8466	0	1	1	2	0	0	2	1	01_AE	0
94	2	0	1	23.0658	0	1	1	2	1	0	2	1	01_AE	0
95	2	0	1	32.2521	0	1	1	2	1	0	2	1	01_AE	0
96	2	0	1	22.4877	0	1	1	2	2	0	2	1	01_AE	0
97	3	0	1	32.6986	0	1	1	2	0	0	2	1	01_AE	0
98	0	1	2	42.189	0	0	1	2	0	0	2	1	01_AE	0
99	0	1	2	52.4685	0	1	1	2	0	0	2	1	01_AE	0
100	1	1	2	51.4767	0	1	1	2	0	0	2	1	01_AE	0
101	0	0	1	25.4082	0	0	1	0	1	0	3	1	01_AE	0
102	0	0	1	34.4082	0	0	1	0	0	0	3	1	01_AE	0
103	0	0	1	25.3151	0	0	1	0	2	0	3	1	01_AE	0
104	0	0	1	25.011	0	0	1	0	0	0	3	1	01_AE	0
105	1	0	1	34.8712	0	1	1	0	2	0	3	1	01_AE	0
106	1	0	1	28.2795	0	0	1	0	2	0	3	1	01_AE	0
107	1	0	1	23.1014	0	0	1	0	0	1	3	1	01_AE	0
108	1	0	1	26.8466	0	0	1	0	0	0	3	1	01_AE	0
109	2	0	1	22.3041	0	0	1	0	2	0	3	1	01_AE	0
110	2	1	1	38.663	0	0	1	0	2	1	3	1	01_AE	0
111	4	0	1	21.3123	0	0	1	0	1	0	3	1	01_AE	0
112	4	0	1	23.0137	0	0	1	0	0	0	3	1	01_AE	0
113	4	0	1	20.1342	0	1	1	0	0	0	3	1	01_AE	0
114	0	1	2	41.3808	0	0	1	0	0	0	3	1	01_AE	0
115	0	1	2	44.063	0	0	1	0	1	1	3	1	01_AE	0
116	0	0	1	27.0411	0	0	1	1	0	0	3	1	01_AE	0
117	0	0	1	25.4082	0	1	1	1	1	1	3	1	01_AE	0
118	0	0	1	32.4027	0	0	1	1	2	1	3	1	01_AE	0
119	0	0	1	29.9616	0	0	1	1	2	0	3	1	01_AE	0
120	0	0	1	30.4301	0	0	1	1	0	0	3	1	01_AE	0
121	1	0	1	20.1534	0	2	1	1	0	1	3	1	01_AE	0
122	1	0	1	29.8932	0	0	1	1	0	0	3	1	01_AE	0
123	1	0	1	22.8548	0	2	1	1	1	0	3	1	01_AE	0
124	1	1	1	36.6877	0	0	1	1	0	0	3	1	01_AE	0
125	2	0	1	26.8219	0	1	1	1	0	0	3	1	01_AE	0
126	2	0	1	25.5397	0	0	1	1	0	0	3	1	01_AE	0
127	1	1	2	49.1425	0	0	1	1	0	0	3	1	01_AE	0
128	1	1	2	50.6192	0	0	1	1	0	0	3	1	01_AE	0
129	4	1	2	39.7233	0	1	1	1	0	0	3	1	01_AE	0
130	0	0	1	27.263	0	0	1	2	0	0	3	1	01_AE	0
131	0	0	1	26.2	0	0	1	2	0	0	3	1	01_AE	0
132	0	0	1	25.3973	0	0	1	2	2	1	3	1	01_AE	0
133	0	0	1	25.2438	0	1	1	2	1	1	3	1	01_AE	0
134	0	0	1	29.7644	0	0	1	2	1	0	3	1	01_AE	0
135	0	0	1	34.9068	0	0	1	2	0	0	3	1	01_AE	0
136	0	0	1	28.1644	0	0	1	2	0	1	3	1	01_AE	0
137	0	0	1	28.1205	0	1	1	2	1	0	3	1	01_AE	0
138	1	0	1	28.2603	0	2	1	2	1	0	3	1	01_AE	0
139	1	0	1	32.9452	0	0	1	2	0	1	3	1	01_AE	0
140	2	0	1	22.3452	0	1	1	2	0	0	3	1	01_AE	0
141	2	0	1	27.5671	0	0	1	2	0	0	3	1	01_AE	0
142	3	1	1	35.0247	0	2	1	2	1	1	3	1	01_AE	0
143	4	0	1	22.0795	0	0	1	2	0	0	3	1	01_AE	0
144	0	1	2	47.3753	0	1	1	2	0	1	3	1	01_AE	0
145	1	1	2	39.6164	0	0	1	2	0	0	3	1	01_AE	0
146	1	1	2	46.611	0	0	1	2	0	0	3	1	01_AE	0
147	1	1	2	42.1726	0	0	1	2	0	0	3	1	01_AE	0
148	1	1	2	42.1096	0	1	1	2	0	0	3	1	01_AE	0
149	3	1	2	39.811	0	1	1	2	1	0	3	1	01_AE	0
150	3	1	2	41.8548	0	0	1	2	2	1	3	1	01_AE	0
151	0	0	1	25.8329	0	1	1	0	0	0	4	1	01_AE	0
152	0	0	1	32.1644	0	1	1	0	1	1	4	1	01_AE	0
153	0	0	1	26.0959	0	0	1	0	0	1	4	1	01_AE	0
154	0	0	1	33.2767	0	1	1	0	1	0	4	1	01_AE	0
155	1	0	1	21.726	0	1	1	0	1	1	4	1	01_AE	0
156	1	0	1	30.2712	0	1	1	0	0	0	4	1	01_AE	0
157	1	0	1	34.4877	0	0	1	0	1	0	4	1	01_AE	0
158	2	1	1	36.9671	0	1	1	0	0	1	4	1	01_AE	0
159	0	1	2	47.937	0	0	1	0	0	0	4	1	01_AE	0
160	1	1	2	53.5068	0	0	1	0	1	0	4	1	01_AE	0
161	1	0	0	19.4274	0	1	1	1	0	0	4	1	01_AE	0
162	0	0	1	26.1616	0	1	1	1	2	1	4	1	01_AE	0
163	0	1	1	35.7507	0	0	1	1	0	0	4	1	01_AE	0
164	0	0	1	30.5479	0	0	1	1	0	0	4	1	01_AE	0
165	0	0	1	33.9616	0	0	1	1	0	1	4	1	01_AE	0
166	0	0	1	29.8164	0	1	1	1	0	0	4	1	01_AE	0
167	0	0	1	34.1041	0	1	1	1	0	0	4	1	01_AE	0
168	0	0	1	25.3425	0	1	1	1	1	0	4	1	01_AE	0
169	0	0	1	30.874	0	0	1	1	1	0	4	1	01_AE	0
170	0	0	1	29.1753	0	0	1	1	2	0	4	1	01_AE	0
171	1	0	1	21.0082	0	1	1	1	0	0	4	1	01_AE	0
172	1	0	1	28.0685	0	1	1	1	0	1	4	1	01_AE	0
173	1	0	1	23.0767	0	0	1	1	0	0	4	1	01_AE	0
174	2	0	1	22.3068	0	0	1	1	1	1	4	1	01_AE	0
175	2	0	1	28.474	0	1	1	1	0	0	4	1	01_AE	0
176	3	0	1	28.3096	0	0	1	1	0	0	4	1	01_AE	0
177	3	0	1	27.6082	0	1	1	1	2	0	4	1	01_AE	0
178	4	0	1	21.1123	0	0	1	1	1	0	4	1	01_AE	0
179	0	1	2	41.4959	0	1	1	1	0	0	4	1	01_AE	0
180	1	1	2	44.9836	0	0	1	1	0	1	4	1	01_AE	0
181	0	0	1	25.0685	0	0	1	2	2	0	4	1	01_AE	0
182	0	0	1	24.6219	0	1	1	2	0	1	4	1	01_AE	0
183	0	1	1	37.937	0	0	1	2	1	1	4	1	01_AE	0
184	0	0	1	24.9507	0	1	1	2	0	0	4	1	01_AE	0
185	0	0	1	27.4767	0	0	1	2	0	0	4	1	01_AE	0
186	0	0	1	27.3671	0	1	1	2	0	0	4	1	01_AE	0
187	0	0	1	25.0795	0	0	1	2	0	0	4	1	01_AE	0
188	1	0	1	21.5479	0	0	1	2	0	0	4	1	01_AE	0
189	1	0	1	22.8493	0	0	1	2	1	0	4	1	01_AE	0
190	2	0	1	22.9205	0	1	1	2	0	0	4	1	01_AE	0
191	3	0	1	28.3863	0	0	1	2	0	0	4	1	01_AE	0
192	4	0	1	20.4219	0	0	1	2	0	1	4	1	01_AE	0
193	1	1	2	45.2986	0	0	1	2	1	0	4	1	01_AE	0
194	1	1	2	48.4932	0	2	1	2	0	1	4	1	01_AE	0
195	1	1	2	49.0466	0	0	1	2	1	0	4	1	01_AE	0
196	1	1	2	53.8301	0	1	1	0	2	1	1	1	01_AE	0
197	1	1	2	55.7479	0	1	1	0	0	0	3	1	01_AE	0
198	4	1	2	57.1808	0	0	1	2	0	0	3	1	01_AE	0
199	2	1	2	59.4356	0	1	1	2	0	0	4	1	01_AE	0
200	1	1	3	62.6027	0	0	1	2	0	0	4	1	01_AE	0
201	1	1	1	38.5863	1	0	1	2	0	0	0	1	01_AE	0
202	1	0	1	31.8082	1	1	1	0	0	0	1	1	01_AE	0
203	2	0	1	33.2055	1	1	1	0	0	0	1	1	01_AE	0
204	2	0	1	33.7699	1	0	1	1	0	0	1	1	01_AE	0
205	3	0	1	28.5534	1	0	1	1	0	0	1	1	01_AE	0
206	0	0	1	34.4466	1	1	1	2	0	0	1	1	01_AE	0
207	1	0	1	25.5288	1	0	1	2	2	0	1	1	01_AE	0
208	0	0	1	23.1397	1	0	1	2	0	0	2	1	01_AE	0
209	2	0	1	28.7726	1	0	1	0	2	0	3	1	01_AE	0
210	0	1	2	45.5863	1	1	1	0	1	0	3	1	01_AE	0
211	1	1	2	44.063	1	0	1	0	1	0	3	1	01_AE	0
212	1	0	1	27.6	1	0	1	1	0	0	3	1	01_AE	0
213	2	0	1	29.9178	1	0	1	1	1	1	3	1	01_AE	0
214	0	0	1	26.1808	1	0	1	2	0	1	3	1	01_AE	0
215	0	1	2	47.6603	1	0	1	2	0	1	3	1	01_AE	0
216	0	0	1	24.3781	1	0	1	0	2	0	4	1	01_AE	0
217	1	0	1	27.3589	1	0	1	0	0	0	4	1	01_AE	0
218	1	1	2	44.6712	1	0	1	1	1	0	4	1	01_AE	0
219	0	1	2	40.5945	1	0	1	2	0	1	4	1	01_AE	0
220	2	1	2	42.0959	1	1	1	2	0	0	4	1	01_AE	0
221	2	1	3	67.0575	1	0	1	2	0	0	0	1	01_AE	0
222	0	1	1	38.4548	0	1	1	2	0	0	0	1	07_BC	1
223	1	1	2	45.0329	0	0	1	2	0	0	0	1	07_BC	1
224	0	0	1	26.2	0	1	1	0	0	0	1	1	07_BC	1
225	0	0	1	25.6	0	1	1	0	0	0	1	1	07_BC	1
226	0	0	1	29.874	0	0	1	0	1	0	1	1	07_BC	1
227	0	0	1	33.8849	0	0	1	0	1	1	1	1	07_BC	1
228	0	0	1	32.0932	0	1	1	0	0	0	1	1	07_BC	1
229	1	0	1	21.8959	0	0	1	0	2	0	1	1	07_BC	1
230	2	0	1	23.7205	0	0	1	0	0	0	1	1	07_BC	1
231	3	0	1	28.4247	0	0	1	0	2	0	1	1	07_BC	1
232	1	1	2	46.4192	0	1	1	0	1	1	1	1	07_BC	1
233	0	0	1	24.3918	0	1	1	1	0	0	1	1	07_BC	1
234	0	1	1	37.5863	0	1	1	1	0	0	1	1	07_BC	1
235	1	0	1	19.8192	0	0	1	1	1	1	1	1	07_BC	1
236	1	0	1	31.6603	0	0	1	1	1	0	1	1	07_BC	1
237	2	0	1	30.8521	0	0	1	1	0	0	1	1	07_BC	1
238	3	0	1	33.8548	0	0	1	1	2	0	1	1	07_BC	1
239	4	1	1	38.1178	0	1	1	1	1	1	1	1	07_BC	1
240	1	1	2	47.0329	0	1	1	1	0	0	1	1	07_BC	1
241	0	0	1	30.1836	0	0	1	2	0	1	1	1	07_BC	1
242	0	0	1	25.3918	0	0	1	2	0	0	1	1	07_BC	1
243	1	1	1	39.4575	0	2	1	2	0	0	1	1	07_BC	1
244	1	0	1	28.6438	0	1	1	2	0	0	1	1	07_BC	1
245	1	1	1	38.0356	0	2	1	2	0	1	1	1	07_BC	1
246	1	1	1	38.6055	0	0	1	2	0	0	1	1	07_BC	1
247	1	1	1	35.989	0	1	1	2	0	0	1	1	07_BC	1
248	2	0	1	33.1589	0	1	1	2	1	0	1	1	07_BC	1
249	0	1	2	44.537	0	1	1	2	0	1	1	1	07_BC	1
250	1	1	2	46.8493	0	0	1	2	1	0	1	1	07_BC	1
251	1	1	2	48.1644	0	2	1	2	0	0	1	1	07_BC	1
252	0	0	1	27.9973	0	0	1	2	1	1	2	1	07_BC	1
253	2	0	1	23.663	0	1	1	2	1	0	2	1	07_BC	1
254	2	0	1	30.3288	0	0	1	2	0	0	2	1	07_BC	1
255	0	0	1	25.9836	0	0	1	0	1	0	3	1	07_BC	1
256	0	0	1	30.4219	0	1	1	0	0	0	3	1	07_BC	1
257	3	0	1	24.8384	0	1	1	0	0	0	3	1	07_BC	1
258	2	1	2	42.8301	0	0	1	0	0	0	3	1	07_BC	1
259	4	0	0	19.2904	0	1	1	1	0	1	3	1	07_BC	1
260	0	1	1	36.4493	0	0	1	1	1	0	3	1	07_BC	1
261	0	0	1	32.8959	0	0	1	1	0	1	3	1	07_BC	1
262	0	0	1	34.8493	0	0	1	1	0	0	3	1	07_BC	1
263	1	0	1	29.9068	0	0	1	1	0	1	3	1	07_BC	1
264	1	0	1	26.5014	0	0	1	1	1	0	3	1	07_BC	1
265	1	0	1	34.4575	0	1	1	1	1	0	3	1	07_BC	1
266	2	0	1	22.8658	0	0	1	1	0	0	3	1	07_BC	1
267	2	0	1	32.3096	0	0	1	1	0	0	3	1	07_BC	1
268	3	0	1	24.9726	0	0	1	1	0	0	3	1	07_BC	1
269	3	1	1	35.3014	0	0	1	1	0	0	3	1	07_BC	1
270	0	0	1	25.7123	0	1	1	2	2	1	3	1	07_BC	1
271	0	0	1	24.7699	0	0	1	2	0	0	3	1	07_BC	1
272	0	0	1	29.4247	0	1	1	2	0	0	3	1	07_BC	1
273	3	1	1	36.0356	0	1	1	2	2	0	3	1	07_BC	1
274	0	1	2	39.7726	0	0	1	2	0	0	3	1	07_BC	1
275	1	1	2	43.1068	0	0	1	2	0	0	3	1	07_BC	1
276	0	1	1	36.0137	0	1	1	0	0	0	4	1	07_BC	1
277	0	1	1	35.389	0	1	1	0	2	0	4	1	07_BC	1
278	1	0	1	30.8192	0	1	1	0	2	0	4	1	07_BC	1
279	4	1	1	38.3836	0	0	1	0	2	0	4	1	07_BC	1
280	1	1	2	46.0685	0	1	1	0	0	1	4	1	07_BC	1
281	0	0	1	25.0493	0	0	1	1	0	0	4	1	07_BC	1
282	1	0	1	21.4932	0	1	1	1	1	0	4	1	07_BC	1
283	1	0	1	32.4658	0	0	1	1	0	0	4	1	07_BC	1
284	1	0	1	28.9945	0	0	1	1	2	0	4	1	07_BC	1
285	2	0	1	22.4	0	0	1	1	0	0	4	1	07_BC	1
286	3	0	1	27.5288	0	0	1	1	0	0	4	1	07_BC	1
287	0	0	1	24.7699	0	1	1	2	0	0	4	1	07_BC	1
288	1	0	1	25.474	0	0	1	2	2	0	4	1	07_BC	1
289	1	1	1	38.9562	0	1	1	2	1	0	4	1	07_BC	1
290	0	1	2	57.8521	0	0	1	0	0	1	1	1	07_BC	1
291	0	1	3	62.5589	0	1	1	0	1	0	3	1	07_BC	1
292	2	1	3	61.5151	0	0	1	1	1	0	4	1	07_BC	1
293	1	1	3	65.1397	0	1	1	2	0	1	4	1	07_BC	1
294	1	0	0	18.6055	1	0	1	0	1	0	1	1	07_BC	1
295	0	0	1	27.3342	1	0	1	0	0	0	1	1	07_BC	1
296	0	0	1	29.9562	1	0	1	2	0	1	1	1	07_BC	1
297	3	1	1	38.1973	1	0	1	1	1	0	4	1	07_BC	1
298	1	0	0	18.5014	0	1	1	0	2	0	1	1	67_01B	2
299	0	1	1	38.6795	0	0	1	0	2	0	1	1	67_01B	2
300	2	0	1	27.6795	0	0	1	0	1	0	1	1	67_01B	2
301	1	1	2	50.7288	0	0	1	0	2	1	1	1	67_01B	2
302	0	0	1	33.6767	0	0	1	1	2	0	1	1	55_01B	2
303	1	0	1	21.3452	0	0	1	1	2	0	1	1	59_01B	2
304	1	0	1	28.3973	0	0	1	1	0	0	1	1	55_01B	2
305	1	0	1	25.4356	0	0	1	1	2	1	1	1	67_01B	2
306	3	0	1	31.4521	0	0	1	1	0	0	1	1	68_01B	2
307	2	1	2	53.5151	0	0	1	1	1	0	1	1	68_01B	2
308	0	0	1	25.1589	0	1	1	2	0	1	1	1	67_01B	2
309	1	0	1	22.0164	0	0	1	2	1	0	1	1	68_01B	2
310	0	1	2	47.0685	0	1	1	2	0	0	1	1	67_01B	2
311	1	0	1	28.4685	0	0	1	2	0	0	2	1	68_01B	2
312	1	0	1	29.6521	0	0	1	2	1	1	2	1	67_01B	2
313	1	1	2	48.5589	0	0	1	2	2	0	2	1	67_01B	2
314	2	0	1	32.737	0	0	1	0	1	1	3	1	67_01B	2
315	3	0	1	29.8658	0	0	1	0	0	1	3	1	68_01B	2
316	0	0	1	24.9781	0	0	1	1	0	0	3	1	67_01B	2
317	0	1	2	40.6247	0	0	1	1	0	0	3	1	67_01B	2
318	2	1	2	44.9973	0	2	1	1	0	0	3	1	67_01B	2
319	0	0	1	24.5616	0	1	1	2	0	1	3	1	67_01B	2
320	1	0	1	27.9863	0	1	1	2	0	0	3	1	55_01B	2
321	0	1	2	39.6603	0	0	1	2	0	0	3	1	68_01B	2
322	1	1	2	43.1918	0	1	1	2	0	0	3	1	55_01B	2
323	0	0	1	28.926	0	0	1	0	2	0	4	1	67_01B	2
324	1	1	2	45.7699	0	0	1	0	0	0	4	1	67_01B	2
325	1	1	2	50.6575	0	0	1	1	1	1	4	1	67_01B	2
326	1	0	1	28.0219	0	0	1	2	0	0	4	1	55_01B	2
327	2	1	2	55.8986	0	0	1	0	0	1	1	1	55_01B	2
328	1	1	2	57.9342	0	0	1	2	2	0	3	1	68_01B	2
329	0	1	2	59.1616	0	1	1	2	1	1	4	1	67_01B	2
330	1	1	2	43.4055	1	0	1	0	2	0	1	1	68_01B	2
331	0	0	1	29.2438	1	0	1	0	1	1	3	1	67_01B	2
332	2	1	2	43.3726	1	0	1	1	1	0	3	1	67_01B	2
333	0	0	1	25.0603	0	0	1	2	0	0	0	1	08_BC	2
334	4	0	1	21.4521	0	0	1	2	0	0	0	1	B	2
335	1	1	2	50.3534	0	0	1	2	0	0	0	1	B	2
336	0	0	1	24.4411	0	1	1	0	0	0	1	1	B	2
337	0	0	1	23.7397	0	1	1	0	1	1	1	1	52_01B	2
338	1	0	1	32.5342	0	0	1	0	2	0	1	1	B	2
339	1	0	1	24.4219	0	0	1	0	1	0	1	1	55_01B	2
340	4	0	1	20.9808	0	2	1	0	1	0	1	1	C (90%)/B (89%)	2
341	0	0	1	27.4164	0	1	1	1	0	0	1	1	B	2
342	2	0	1	23.8849	0	0	1	1	1	0	1	1	01_AE/B	2
343	0	1	2	48.1479	0	0	1	1	0	0	1	1	B	2
344	3	0	1	24.4384	0	1	1	2	0	0	1	1	01_AE/01B	2
345	1	1	2	47.9918	0	0	1	2	0	0	1	1	B	2
346	1	1	1	38.7808	0	0	1	1	0	0	2	1	B	2
347	2	0	1	26.5233	0	0	1	1	1	0	2	1	B	2
348	2	1	1	38.6301	0	0	1	0	1	0	3	1	B	2
349	4	0	1	19.9452	0	1	1	0	0	0	3	1	B	2
350	0	0	1	26.4959	0	0	1	1	0	0	3	1		2
351	2	1	1	36.7041	0	0	1	2	0	0	3	1	B	2
352	0	0	1	25.5753	0	1	1	1	2	0	4	1	B	2
353	1	0	1	31.537	0	0	1	2	2	1	4	1	B	2
354	0	0	1	30.3671	1	1	1	1	0	1	1	1	B	2
355	1	1	1	36.7205	1	0	1	2	1	0	3	1	B	2
356	1	0	1	31.3288	1	0	1	2	0	1	3	1	B	2
357	4	0	2	51	0	0	1	0	1	0	3	1	B	2
